# Supplementary material for: Needle Penetration Simulation: Influence of Penetration Angle and Sample Stress on the Mechanical Behaviors of Polymers Applying a Cast Silicone and a 3D-Printed Resin
Source: Materials (Basel). 2022 Aug 13;15(16):5575. doi: 10.3390/ma15165575 (PMC9415758; doi:10.3390/ma15165575)
Supplement: Supplementary file 1 [file materials-15-05575-s001.zip]

Archive with 11 entries (11 files):
- alignment_socket.stl
- cast_115x115_lid.stl
- cast_115x115_matrix.stl
- formlabs_elastic_samples.stl
- sample_clamp_base.stl
- sample_clamp_lid.stl
- sample_holder_45_degree_base.stl
- sample_holder_45_degree_lid.stl
- sample_holder_90_degree_base.stl
- sample_holder_90_degree_lid.stl
- sample_holder_90_degree_prestress_base.stl
